# Supplementary material for: Antitumor activity of a 5T4 targeting antibody drug conjugate with a novel payload derived from MMAF via C‐Lock linker
Source: Cancer Med. 2019 Mar 7;8(4):1793–805. doi: 10.1002/cam4.2066 (PMC6488119; doi:10.1002/cam4.2066)
Supplement: Supplementary file 5 [file CAM4-8-1793-s005.xlsx]

## Sheet: Sheet1
The viscera index of Rats (mg/g)
	Heart	Liver	Spleen	Lung	Kidney	Adrenal gland
Vehicle	4.3±0.3	53.4±1.7	2.8±0.3	6.5±0.5	10.6±0.6	0.5±0.1
ZV0508(6mg/kg)	4.4±0.5	51.6±5.9	2.8±0.2	7.3±0.7	10.1±1.4	0.5±0.1
ZV0508(20mg/kg)	4.7±0.4	49.1±3.5	3.2±0.6	7.9±1.8	9.6±0.3	0.4±0.0
